# Supplementary material for: Optimal Obesity- and Lipid-Related Indices for Predicting Metabolic Syndrome in Chronic Kidney Disease Patients with and without Type 2 Diabetes Mellitus in China
Source: Nutrients. 2022 Mar 23;14(7):1334. doi: 10.3390/nu14071334 (PMC9002364; doi:10.3390/nu14071334)
Supplement: Supplementary file 1 [file nutrients-14-01334-s001.zip]

Archive with 1 entries (1 files):
- nutrients-1596639-supplementary.pdf
